# Supplementary material for: Review of Marine Cyanobacteria and the Aspects Related to Their Roles: Chemical, Biological Properties, Nitrogen Fixation and Climate Change
Source: Mar Drugs. 2023 Aug 3;21(8):439. doi: 10.3390/md21080439 (PMC10456358; doi:10.3390/md21080439)
Supplement: Supplementary file 1 [file marinedrugs-21-00439-s001.zip]

Archive with 1 entries (1 files):
- marinedrugs-2455855-supplementary.pdf
